# Supplementary material for: Antibiotic resistant bacteria and commensal fungi are common and conserved in the mosquito microbiome
Source: PLoS One. 2019 Aug 14;14(8):e0218907. doi: 10.1371/journal.pone.0218907 (PMC6693846; doi:10.1371/journal.pone.0218907)
Supplement: S2 Table — *Number of isolates belonging to the OTU. Values in brackets indicate the confidence scores for the classification. (XLSX) [file pone.0218907.s002.xlsx]

## Sheet: OTU_list
OTU	Size*	Phylum	Class	Order	Family	Genus
Otu01	34	Bacteroidetes(100)	Bacteroidia(100)	Flavobacteriales(100)	Weeksellaceae(100)	Elizabethkingia(100)
Otu02	29	Proteobacteria(100)	Gammaproteobacteria(100)	Enterobacteriales(100)	Enterobacteriaceae(100)	Morganella(83)
Otu03	25	Actinobacteria(100)	Actinobacteria(100)	Micrococcales(100)	Microbacteriaceae(100)	Microbacteriaceae_unclassified(100)
Otu04	18	Proteobacteria(100)	Gammaproteobacteria(100)	Enterobacteriales(100)	Enterobacteriaceae(100)	Enterobacteriaceae_unclassified(95)
Otu05	14	Proteobacteria(100)	Gammaproteobacteria(100)	Enterobacteriales(100)	Enterobacteriaceae(100)	Serratia(65)
Otu06	11	Proteobacteria(100)	Gammaproteobacteria(100)	Enterobacteriales(100)	Enterobacteriaceae(100)	Enterobacteriaceae_unclassified(100)
Otu07	11	Firmicutes(100)	Bacilli(100)	Bacillales(100)	Bacillales_unclassified(100)	Bacillales_unclassified(100)
Otu08	8	Proteobacteria(100)	Gammaproteobacteria(100)	Aeromonadales(100)	Aeromonadaceae(100)	Aeromonas(100)
Otu09	7	Proteobacteria(100)	Gammaproteobacteria(100)	Enterobacteriales(100)	Enterobacteriaceae(100)	Enterobacter(86)
Otu10	6	Proteobacteria(100)	Gammaproteobacteria(100)	Enterobacteriales(100)	Enterobacteriaceae(100)	Pantoea(100)
Otu11	6	Proteobacteria(100)	Gammaproteobacteria(100)	Pseudomonadales(100)	Moraxellaceae(100)	Acinetobacter(100)
Otu12	4	Firmicutes(100)	Bacilli(100)	Lactobacillales(100)	Enterococcaceae(100)	Enterococcus(100)
Otu13	3	Actinobacteria(100)	Actinobacteria(100)	Micrococcales(100)	Micrococcaceae(100)	Arthrobacter(100)
Otu14	2	Proteobacteria(100)	Gammaproteobacteria(100)	Xanthomonadales(100)	Xanthomonadaceae(100)	Stenotrophomonas(100)
Otu15	2	Bacteroidetes(100)	Bacteroidia(100)	Flavobacteriales(100)	Weeksellaceae(100)	Chryseobacterium(100)
Otu16	2	Proteobacteria(100)	Gammaproteobacteria(100)	Pseudomonadales(100)	Pseudomonadaceae(100)	Pseudomonas(100)
Otu17	2	Bacteroidetes(100)	Bacteroidia(100)	Sphingobacteriales(100)	Sphingobacteriaceae(100)	Sphingobacterium(100)
Otu18	1	Bacteroidetes(100)	Bacteroidia(100)	Flavobacteriales(100)	Weeksellaceae(100)	Chryseobacterium(100)
Otu19	1	Bacteroidetes(100)	Bacteroidia(100)	Flavobacteriales(100)	Weeksellaceae(100)	Chryseobacterium(100)
Otu20	1	Proteobacteria(100)	Gammaproteobacteria(100)	Gammaproteobacteria_unclassified(100)	Gammaproteobacteria_unclassified(100)	Gammaproteobacteria_unclassified(100)
Otu21	1	Proteobacteria(100)	Gammaproteobacteria(100)	Pseudomonadales(100)	Pseudomonadaceae(100)	Pseudomonas(100)
Otu22	1	Proteobacteria(100)	Gammaproteobacteria(100)	Pseudomonadales(100)	Moraxellaceae(100)	Moraxellaceae_unclassified(100)
Otu23	1	Proteobacteria(100)	Gammaproteobacteria(100)	Betaproteobacteriales(100)	Burkholderiaceae(100)	Burkholderia-Caballeronia-Paraburkholderia(100)
Otu24	1	Actinobacteria(100)	Actinobacteria(100)	Micrococcales(100)	Microbacteriaceae(100)	Microbacterium(100)
Otu25	1	Proteobacteria(100)	Gammaproteobacteria(100)	Xanthomonadales(100)	Xanthomonadaceae(100)	Stenotrophomonas(100)
Otu26	1	Proteobacteria(100)	Gammaproteobacteria(100)	Xanthomonadales(100)	Xanthomonadaceae(100)	Stenotrophomonas(100)
Otu27	1	Proteobacteria(100)	Gammaproteobacteria(100)	Pseudomonadales(100)	Pseudomonadaceae(100)	Pseudomonas(100)
*Number of isolates belonging to the OTU
Values in brackets indicate the confidence scores for the classification
