# Supplementary material for: Antibiotic resistant bacteria and commensal fungi are common and conserved in the mosquito microbiome
Source: PLoS One. 2019 Aug 14;14(8):e0218907. doi: 10.1371/journal.pone.0218907 (PMC6693846; doi:10.1371/journal.pone.0218907)
Supplement: S3 Table — *Number of isolates belonging to the OTU. Values in brackets indicate the confidence scores for the classification. (XLSX) [file pone.0218907.s003.xlsx]

## Sheet: Fun_list
OTU	Size*	Phylum	Class	Order	Family	Genus
Otu01	12	Basidiomycota(100)	Microbotryomycetes(100)	Microbotryales(100)	Microbotryales_unclassified(100)	Microbotryales_unclassified(100)
Otu02	6	Basidiomycota(100)	Microbotryomycetes(100)	Microbotryomycetes_unclassified(100)	Microbotryomycetes_unclassified(100)	Microbotryomycetes_unclassified(100)
Otu03	3	Basidiomycota(100)	Ustilaginomycetes(100)	Ustilaginales(100)	Ustilaginaceae(100)	Ustilaginaceae_unclassified(100)
Otu04	2	Fungi_unclassified(100)	Fungi_unclassified(100)	Fungi_unclassified(100)	Fungi_unclassified(100)	Fungi_unclassified(100)
Otu05	2	Ascomycota(100)	Saccharomycetes(100)	Saccharomycetales(100)	Saccharomycetaceae(100)	Lachancea(100)
Otu06	1	Ascomycota(100)	Dothideomycetes(100)	Dothideales(100)	Dothideales_unclassified(100)	Dothideales_unclassified(100)
Otu07	1	Ascomycota(100)	Ascomycota_unclassified(100)	Ascomycota_unclassified(100)	Ascomycota_unclassified(100)	Ascomycota_unclassified(100)
Otu08	1	Basidiomycota(100)	Tremellomycetes(100)	Tremellales(100)	Tremellaceae(100)	Tremellaceae_unclassified(100)
Otu09	1	Ascomycota(100)	Saccharomycetes(100)	Saccharomycetales(100)	Saccharomycetales_unclassified(100)	Saccharomycetales_unclassified(100)
Otu10	1	Ascomycota(100)	Saccharomycetes(100)	Saccharomycetales(100)	Saccharomycetales_unclassified(100)	Saccharomycetales_unclassified(100)
*Number of isolates belonging to the OTU
Values in brackets indicate the confidence scores for the classification
